# Supplementary material for: Determinants of hypertension among patients with type 2 diabetes mellitus on follow-up at Tikur Anbessa Specialized Hospital, Addis Ababa: A case-control study
Source: PLoS One. 2021 Aug 23;16(8):e0256399. doi: 10.1371/journal.pone.0256399 (PMC8382175; doi:10.1371/journal.pone.0256399)
Supplement: S1 Dataset — (XLS) [file pone.0256399.s001.xls]

## Sheet: Data
s_no	consent	sex	age	resid	marital	occupation	other_occup	education	inc_month	part2	dmdur	dmdrug	dmdrug1	dmdrug2	dmdrug3	dmdrug4	dur_metformin	freqdrugm	mis_dosem	nomissedm	dur_glibenclamide	freqdrugg	mis_doseg	nomissedg	dur_insulin	freqdrugi	mis_dosei	nomissedi	other_dmdrug	follwup	dmedu	dmassoc	glucometer	msr_gluc	htn_fam	trad_healer	take_herbal	part3	cig_smok	cur_smok	age_startsmok	howlong_startsmok	cig_type	cig_type1	cig_type2	cig_type3	cig_type4	ozr_cig	amount_cig
76	yes	female	49	urban	married	housewife		secondary education	5000		30	1 2	1	1	0	0	20	2	no		25	2	no							yes	yes	no	no	0	yes	no			no
45	yes	male	82	urban	divorced	Retired	Tureta	primary education	2000		15	1 2	1	1	0	0	15	2	yes	2	15	2	yes	2						yes	yes	no	no	0	no	no			no
158	yes	female	54	urban	widowed	Government employee		secondary education	2300		6	1 2	1	1	0	0	6	2	no		4	2	no							yes	no	no	yes	0	no	no			no
145	yes	female	39	urban	married	private		above secondary education	0		12	1	1	0	0	0	12	2	yes	0										yes	no	no	yes	0	yes	no			no
12	yes	female	55	urban	married	Government employee		above secondary education	4000		2.5	1 2	1	1	0	0	2.5	2	yes	0	2.5	2	yes	0						yes	yes	yes	yes	1	no	no			no
331	yes	male	79	urban	widowed	Retired	tureta	secondary education	10000		9	1 3	1	0	1	0	5	2	no						1	2	no			yes	no	no	yes	7	no	no			no
363	yes	female	52	urban	widowed	private		secondary education	2000		17	3 4 1 2	1	1	1	1	10	2	no		3	2	no		15	2	no			yes	yes	yes	yes	2	no	no			no
174	yes	male	42	urban	married	private		secondary education	5500		4	1 2	1	1	0	0	4	2	no		0.5	2	no							yes	no	no	no	2	no	no			no
144	yes	female	56	urban	married	housewife		above secondary education	6000		15	1 2 3	1	1	1	0	2	2	no		1	2	no		12	2	no			yes	yes	no	yes	3	yes	no			no
292	yes	female	70	urban	widowed	housewife		primary education	3000		20	1 2	1	1	0	0	20	2	no		20	2	no							yes	no	no	no	2	yes	no			no
37	yes	male	60	urban	married	Retired	Tureta	secondary education	4000		25	1 2 3	1	1	1	0	0.5	2	no		15	2	no		5	2	no			yes	no	yes	no	2	no	no			no
97	yes	male	67	urban	married	private		above secondary education	9000		24	1	1	0	0	0	22	2	no											no	yes	yes	yes	2	no	no			no
212	yes	male	62	urban	married	Government employee		above secondary education	1200		5	1	1	0	0	0	3	2	no											yes	no	no	no	1	no	no			no
4	yes	male	74	urban	widowed	Retired	retire	secondary education	10000		1	3	0	0	1	0									1	2	yes	3		yes	no	no	no	7	no	no			no
233	yes	male	58	urban	married	private		above secondary education	5000		12	1 2	1	1	0	0	2	2	yes	0	12	2	yes	0						yes	yes	no	yes	2	yes	no			yes	no	15		1	1	0	0	0		7
101	yes	male	41	urban	single	private		secondary education	3000		20	1 3	1	0	1	0	19	2	no						5	2	no			yes	no	no	yes	3	no	no			yes	yes	18		1	1	0	0	0		2
34	yes	female	70	urban	married	housewife		primary education	2000		18	3 1	1	0	1	0	2	2	yes	3					7	2	no			yes	yes	yes	no	0	yes	no			no
163	yes	male	36	urban	married	private		above secondary education	6000		6	1	1	0	0	0	6	2	no											yes	yes	yes	yes	2	no	no			no
95	yes	female	41	urban	married	private		secondary education	5000		20	1 3	1	0	1	0	5	2	no						15	2	no			yes	yes	no	yes	7	no	no			no
91	yes	male	60	urban	married	Retired	Tureta	above secondary education	4000		10	1 2	1	1	0	0	9	2	no		5	2	no							yes	yes	yes	yes	5	no	no			no
5	yes	male	69	urban	married	Retired	Tureta	secondary education	3500		15	3 1 2	1	1	1	0	5	2	no		5	1	no		4	2	no			yes	yes	yes	yes	2	no	no			yes	no	25		1	1	0	0	0		2
85	yes	female	70	urban	widowed	housewife		no education	2000		7	1	1	0	0	0	0.1	2	no											yes	no	no	no	0	no	yes	yes		no
270	yes	female	55	urban	married	housewife		primary education	0		10	1 2 3	1	1	1	0	2	2	no		6	2	no		4	2	no			yes	no	no	yes	1	no	no			no
24	yes	female	35	urban	married	housewife		primary education	500		5	1	1	0	0	0	5	2	no											yes	yes	no	yes	3	no	no			no
30	yes	female	61	urban	married	housewife		secondary education	3000		9	1 2	1	1	0	0	9	2	yes	0	9	2	no							yes	yes	yes	yes	2	yes	no			no
314	yes	female	67	urban	married	Retired	Tureta	secondary education	2300		21	3	0	0	1	0									19	2	no			yes	yes	no	yes	2	no	no			no
142	yes	female	57	urban	widowed	Government employee		above secondary education	0		30	2 1 3	1	1	1	0	30	2	no		15	2	no		15	2	no			yes	yes	yes	no	0	yes	no			no
122	yes	female	48	urban	married	housewife		secondary education	4000		25	3 4	0	0	1	1									5	2	no			yes	yes	yes	yes	2	no	no			no
304	yes	male	45	urban	single	private		above secondary education	13000		2	1 2	1	1	0	0	2	2	no		1	1	no							yes	no	no	yes	0	yes	no			no
394	yes	female	56	urban	widowed	housewife		primary education	0		8	1 2	1	1	0	0	0.3	6	no		6	2	no							yes	yes	no	yes	2	no	no			no
409	yes	female	58	urban	divorced	Government employee		above secondary education	4000		9	1 2 3	1	1	1	0	5	2	no		5	2	no		4	2	no			yes	yes	no	no	0	yes	no			no
152	yes	male	41	urban	married	unemployed	Serate	above secondary education	0		4	1	1	0	0	0	4	2	yes	1										yes	no	no	yes	1	no	no			no
89	yes	male	62	urban	married	Retired	Retirement	above secondary education	1300		1	3	0	0	1	0									0.1	1	no			yes	no	no	yes	3	yes	no			no
311	yes	male	73	urban	married	Retired	tureta	secondary education	1200		8	3 1 2	1	0	1	0	8	1	no		2	2	no		4	2	no			yes	yes	yes	no	1	no	no			no
281	yes	male	63	urban	married	Government employee		above secondary education	13000		17	2 1	1	1	0	0	10	2	no		17	2	no							yes	yes	no	yes	0	no	no			no
415	yes	male	79	urban	married	Retired	Tureta	above secondary education	1500		12	1 2	1	1	0	0	12	2	no		12	2	no							yes	yes	yes	yes	2	no	no			no
83	yes	female	63	urban	married	housewife		above secondary education	3500		3	1	1	0	0	0	3	2	yes	0										yes	yes	no	yes	0	no	no			no
200	yes	female	52	urban	married	Government employee		above secondary education	3000		3	1	1	0	0	0	3	2	no											yes	no	no	yes	2	no	no			no
166	yes	male	65	urban	married	Retired	Tureta	above secondary education	5000		10	1 2	1	1	0	0	10	2	no		2	2	no							yes	yes	no	yes	2	no	no			no
386	yes	male	62	urban	married	private		above secondary education	7000		28	2 1 3	1	1	1	0	7	2	no		7	2	no		10	2	no			yes	yes	no	yes	1	no	no			no
310	yes	male	68	urban	married	private		primary education	1000		20	1	1	0	0	0	2	2	no											yes	yes	no	no	1	yes	no			no
65	yes	female	60	urban	married	housewife		primary education	5000		11	1	1	0	0	0	10	2	no											yes	no	yes	yes	2	no	no			no
39	yes	male	51	urban	married	private		secondary education	2500		20	1 3	1	0	1	0	2	2	no						18	2	no			yes	yes	yes	yes	0	no	no			no
248	yes	female	50	urban	widowed	housewife		primary education	2800		17	3	0	0	1	0									7	2	no			yes	no	no	yes	1	no	no			no
80	yes	female	51	urban	married	Government employee		above secondary education	5000		16	1 3	1	0	1	0	10	2	no						6	2	no			no	no	no	yes	2	no	no			no
256	yes	male	55	urban	married	private		primary education	1500		12	1 3	1	0	1	0	12	2	yes	1					1	2	yes	1		yes	yes	yes	no	0	no	no			no
58	yes	male	52	urban	married	Government employee		above secondary education	7000		7	1	1	0	0	0	5	2	no											yes	yes	yes	no	1	no	no			no
160	yes	female	71	urban	married	unemployed	Unemployed	primary education	3000		10	1 2	1	1	0	0	6	2	no		5	2	no							yes	no	no	no	1	no	no			no
27	yes	female	50	urban	divorced	housewife		secondary education	1500		9	1 2	1	1	0	0	8	2	yes	0	9	2	yes	0						yes	yes	no	no	1	no	no			no
328	yes	male	70	urban	married	Retired	Tureta	above secondary education	4000		0.5	1	1	0	0	0	0.5	1	no											yes	no	no	no	0	no	no			yes	no	16		1	1	0	0	0		4
19	yes	male	45	urban	single	private		secondary education	1500		8	1 3	1	0	1	0	8	2	yes	0					4	2	yes	0		yes	yes	no	yes	7	yes	no			yes	no	24		1	1	0	0	0		8
32	yes	female	60	urban	divorced	private		primary education	2000		12	1 3 2	1	1	1	0	6	2	yes	30	0.5	2	no		12	2	no			yes	no	no	yes	7	no	no			no
63	yes	male	59	urban	married	Government employee		above secondary education	10024		20	1 2	1	1	0	0	7	2	no		1	2	no							yes	yes	no	yes	2	no	no			no
78	yes	female	66	urban	married	Retired	Tureta	secondary education	5000		6	1 2	1	1	0	0	6	2	no		6	2	no							yes	yes	no	yes	3	no	no			no
164	yes	female	48	urban	single	unemployed	Unemployed	primary education	2500		15	1 3	1	0	1	0	15	2	no						3	2	no			yes	yes	yes	yes	1	no	no			no
375	yes	male	62	urban	single	private		above secondary education	15000		30	1 3	1	0	1	0	20	2	no						10	2	no			yes	yes	no	yes	1	yes	no			yes	no	18		1	1	0	0	0		20
77	yes	male	64	urban	divorced	private		secondary education	1500		20	2 1	1	1	0	0	12	2	no		12	2	no							yes	yes	no	yes	1	yes	no			yes	no	20		1	1	0	0	0		10
412	yes	female	60	urban	married	housewife		primary education	3000		10	3 1	1	0	1	0	9	2	no						5	2	no			yes	yes	no	yes	7	no	no			no
57	yes	female	68	urban	divorced	Retired	Tureta	secondary education	3000		27	3	0	0	1	0									10	2	no			yes	no	no	yes	0	yes	no			no
53	yes	female	55	urban	single	housewife		primary education	2000		9	3	0	0	1	0									6	2	no			yes	no	no	yes	0	yes	no			no
100	yes	female	48	urban	married	Government employee		above secondary education	7000		4	1	1	0	0	0	4	2	no											yes	yes	yes	yes	2	no	no			no
380	yes	female	42	urban	married	private		primary education	900		5	3	0	0	1	0									4	2	no			yes	yes	no	yes	2	no	no			no
372	yes	female	62	urban	widowed	housewife		secondary education	2000		2	1	1	0	0	0	2	2	no											yes	yes	no	no	2	yes	no			no
332	yes	male	66	urban	married	Government employee		above secondary education	9000		15	3 1 2	1	1	1	0	4	2	no		12	2	no		2	2	no			yes	yes	no	yes	3	yes	no			no
203	yes	female	72	urban	widowed	housewife		primary education	1000		25	3 1	1	0	1	0	2	2	no						23	2	no			yes	yes	no	yes	3	no	no			no
140	yes	male	62	urban	married	private		above secondary education	7000		6	1 3	1	0	1	0	6	2	no						0.2	2	no			yes	yes	yes	yes	7	yes	no			yes	no	20		1	1	0	0	0		3
81	yes	female	54	urban	married	Government employee		above secondary education	6000		11	1 3 2	1	1	1	0	9	2	no		6	2	no		1	2	no			yes	yes	yes	yes	0	no	no			no
105	yes	male	73	urban	married	private		primary education	1000		9	3 1	1	0	1	0	8	2	no						1	2	no			yes	no	no	yes	1	no	no			no
234	yes	female	43	urban	married	private		secondary education	1000		12	1 2 3	1	1	1	0	8	2	no		8	1	no		3	2	no			yes	yes	no	yes	1	yes	no			no
285	yes	female	60	urban	widowed	housewife		primary education	300		6	1 2	1	1	0	0	6	2	yes	2	6	2	yes	2						yes	yes	no	no	1	no	no			no
224	yes	female	60	urban	married	housewife		no education	1000		28	1 2 3	1	1	1	0	24	2	no		24	2	no		4	2	no			yes	yes	no	yes	7	yes	no			no
284	yes	female	73	urban	widowed	housewife		primary education	500		30	3 1	1	0	1	0	30	2	no						20	2	no			yes	yes	yes	yes	0	no	no			no
360	yes	female	61	urban	married	Retired	tureta	secondary education	10000		21	2 4	0	1	0	1					21	2	no							yes	yes	no	yes	2	no	no			no
40	yes	female	45	urban	widowed	housewife		secondary education	2000		10	3 2	0	1	1	0					1	2	no		17	2	no			yes	yes	no	yes	2	yes	no			no
113	yes	male	63	urban	married	Retired	tureta	above secondary education	2400		2	1	1	0	0	0	2	1	no											yes	no	no	no	0	yes	no			no
114	yes	male	63	urban	married	private		secondary education	3000		13	1 2	1	1	0	0	13	2	no		13	1	no							yes	no	no	yes	3	no	no			no
225	yes	male	55	urban	married	Government employee		primary education	3000		2	1	1	0	0	0	0.5	1	no											yes	no	no	yes	1	no	yes	no		no
268	yes	female	52	urban	widowed	housewife		secondary education	1500		9	1	1	0	0	0	9	2	no											yes	no	no	yes	3	no	no			no
149	yes	female	65	urban	married	Retired	Tureta	above secondary education	1600		22	1 2	1	1	0	0	22	2	no		22	2	no							yes	yes	no	yes	2	no	no			no
180	yes	male	48	urban	married	private		above secondary education	5000		12	1 2	1	1	0	0	12	2	no		12	1	yes	4						yes	no	no	yes	0	no	no			yes	no	25		1	1	0	0	0		1
226	yes	male	54	urban	married	Government employee		above secondary education	14000		18	3	0	0	1	0									8	2	no			yes	no	no	yes	3	no	no			no
90	yes	female	65	urban	widowed	unemployed	Unemployed	primary education	3000		11	1 3	1	0	1	0	9	2	no						2	2	no			yes	yes	yes	yes	3	no	no			no
297	yes	male	68	urban	married	Retired	tureta	above secondary education	5000		20	1 3	1	0	1	0	5	2	no						5	2	no			yes	yes	no	yes	1	yes	no			no
17	yes	male	59	urban	married	private		secondary education	2800		12	1 3	1	0	1	0	12	2	no						6	2	no			yes	yes	yes	yes	3	no	no			no
302	yes	female	35	urban	married	Government employee		above secondary education	8057		1	1	1	0	0	0	1	2	no											yes	no	no	yes	1	no	no			no
98	yes	male	42	urban	married	Government employee		above secondary education	6000		2	1 3	1	0	1	0	2	2	no						1	2	no			yes	yes	yes	no	1	no	no			no
179	yes	male	60	urban	married	private		above secondary education	0		17	1 2	1	1	0	0	10	2	no		10	2	no							yes	yes	no	yes	1	yes	no			yes	no	30		1	1	0	0	0		10
22	yes	male	76	urban	married	Retired	Tureta	above secondary education	2166		20	1	1	0	0	0	18	2	no											yes	no	no	no	0	no	no			no
49	yes	male	74	urban	married	Retired	Tureta	above secondary education	2800		24	3	0	0	1	0									3	2	no			yes	yes	no	yes	4	yes	no			no
84	yes	male	59	urban	married	Retired	Retirment	above secondary education	2275		16	3	0	0	1	0									4	2	no			yes	no	no	yes	7	no	yes	yes		no
110	yes	male	68	urban	married	unemployed	Unemployed	primary education	4000		44	1 2 3	1	1	1	0	20	2	yes	0	15	2	yes	0	35	2	no			yes	yes	no	yes	3	yes	no			yes	yes	17		1	1	0	0	0		5
269	yes	male	76	urban	married	Retired	???	above secondary education	1200		15	1 2	1	1	0	0	6	2	no		15	2	no							yes	yes	yes	yes	3	yes	no			no
116	yes	male	63	urban	married	Retired	Retirmenet	above secondary education	4000		16	3 1	1	0	1	0	10	2	no						12	2	yes	2		yes	yes	yes	yes	4	yes	no			no
94	yes	male	48	urban	married	Government employee		above secondary education	4000		7	1 2	1	1	0	0	7	2	no		2	2	no							yes	yes	no	yes	3	no	no			no
230	yes	male	60	urban	married	Retired	tureta	secondary education	3200		7	3 1	1	0	1	0	7	2	no						6	2	no			yes	yes	no	yes	3	yes	no			yes	no	20		1	1	0	0	0		20
143	yes	male	50	urban	married	Government employee		above secondary education	10150		15	1 2 3	1	1	1	0	15	2	no		10	2	no		3	2	no			yes	yes	no	no	3	no	no			no
50	yes	female	57	urban	divorced	Government employee		primary education	2900		3	1	1	0	0	0	3	2	no											yes	yes	no	no	1	no	no			no
364	yes	male	60	urban	married	Government employee		secondary education	2300		15	1 3 2	1	1	1	0	6	2	no		15	2	no		6	2	no			yes	yes	no	yes	2	yes	no			no
376	yes	female	47	urban	divorced	private		secondary education	300		3	1 2	1	1	0	0	3	2	no		1	1	no							yes	no	no	no	2	yes	no			no
38	yes	male	72	urban	divorced	unemployed	Nill	secondary education	4000		4	3	0	0	1	0									3	2	no			yes	no	no	yes	4	no	yes	no		no
348	yes	female	55	urban	widowed	Government employee		above secondary education	3000		10	3	0	0	1	0									10	2	no			yes	yes	no	yes	4	no	no			no
176	yes	male	59	urban	divorced	Retired	Tureta	above secondary education	5000		6	1 2	1	1	0	0	5	2	no		5	2	no							yes	yes	no	yes	0	no	no			no
261	yes	female	43	urban	married	housewife		primary education	1500		3	1	1	0	0	0	3	2	no											yes	no	no	yes	1	no	no			no
96	yes	female	77	urban	married	housewife		primary education	4500		16	1 3	1	0	1	0	10	2	no						15	2	no			yes	yes	no	yes	2	no	no			no
137	yes	female	52	urban	married	housewife		secondary education	1500		16	1 3	1	0	1	0	16	2	no						5	2	no			yes	yes	no	yes	3	no	no			no
68	yes	female	52	urban	married	Government employee		above secondary education	4000		13	1 2 3	1	1	1	0	2	2	no		2	2	no		11	2	no			yes	yes	no	yes	4	yes	no			no
118	yes	female	40	urban	married	housewife		secondary education	1000		17	3	0	0	1	0									12	2	no			yes	yes	no	yes	2	no	no			no
104	yes	male	65	urban	married	Retired	Tureta	above secondary education	4000		7	1 2	1	1	0	0	2	2	yes	1	5	1	no							yes	yes	no	yes	2	no	no			yes	yes	28		1	1	0	0	0		5
208	yes	female	62	urban	married	housewife		primary education	3000		20	3	0	0	1	0									10	2	no			yes	no	no	yes	1	yes	yes	no		no
384	yes	female	62	rural	divorced	Retired	tureta	above secondary education	300		15	3 1 2	1	1	1	0	3	2	no		1	2	no		14	2	no			yes	yes	no	yes	1	no	no			no
46	yes	male	55	urban	married	Government employee		above secondary education	20100		15	3 1	1	0	1	0	13	2	yes	2					5	2	no			yes	yes	no	yes	3	no	no			no
400	yes	female	67	urban	widowed	housewife		primary education	3000		20	1 2	1	1	0	0	17	1	no		0.4	1	no							yes	yes	no	yes	3	yes	no			no
3	yes	female	42	urban	married	Government employee		secondary education	4000		17	3	0	0	1	0									17	2	no			yes	yes	no	no	2	I don't know	no			no
305	yes	female	50	urban	married	Retired	Retirment	above secondary education	2000		20	3 1	1	0	1	0	8	2	no						12	2	no			yes	no	no	yes	2	yes	no			no
171	yes	male	62	urban	married	Retired	Retirmenet	secondary education	4000		14	1 2	1	1	0	0	14	2	yes	2	14	2	yes	2						yes	yes	no	no	0	no	yes	yes		yes	yes	40		1	1	0	0	0		6
308	yes	female	50	urban	married	housewife		secondary education	5000		17	2 4	0	1	0	1					17	2	no							yes	yes	yes	yes	3	yes	no			no
194	yes	female	37	urban	married	housewife		above secondary education	6000		10	3 1 2	1	1	1	0	10	2	no		1	1	yes	1	0.9	2	no			yes	no	yes	yes	2	yes	no			no
86	yes	male	68	urban	married	Retired	Retirement	above secondary education	12000		20	3 1	1	0	1	0	1	1	yes	2					8	2	yes	2		yes	no	no	yes	7	yes	no			no
406	yes	male	41	urban	married	private		secondary education	2000		5	1 2	1	1	0	0	5	2	no		5	2	no							yes	yes	no	no	2	no	no			no
277	yes	female	36	urban	married	housewife		secondary education	4000		9	3	0	0	1	0									3	2	no			yes	yes	no	yes	2	no	no			no
88	yes	male	58	urban	married	private		above secondary education	20000		15	1 3	1	0	1	0	5	2	no						8	2	no			yes	yes	yes	yes	3	no	no			no
75	yes	male	72	urban	married	Retired	Tureta	above secondary education	2680		10	3	0	0	1	0									9	2	no			yes	yes	no	yes	2	no	no			no
183	yes	male	62	urban	married	private		secondary education	0		12	2 3	0	1	1	0					6	2	yes	1	6	2	yes	0		yes	no	yes	yes	4	no	yes	no		no
267	yes	female	75	urban	widowed	housewife		no education	3000		16	2 3	0	1	1	0					10	2	no		15	2	no			yes	yes	no	yes	0	no	no			no
283	yes	male	62	urban	married	Retired	Retirment	above secondary education	3200		15	3	0	0	1	0									1	2	no			yes	yes	no	yes	2	no	no			no
300	yes	male	54	urban	married	private		above secondary education	4000		6	3 1	1	0	1	0	5	2	no						6	2	no			yes	yes	no	yes	4	no	no			no
368	yes	male	61	urban	married	Retired	Tureta	secondary education	4500		10	1 4	1	0	0	1	8	2	no											yes	no	no	yes	1	yes	no			no
324	yes	female	90	urban	widowed	Retired	Tureta	secondary education	1000		38	3	0	0	1	0									24	2	no			yes	yes	no	yes	2	no	no			no
136	yes	male	70	urban	married	Retired	Retirmenet	above secondary education	3923		18	2 1	1	1	0	0	8	2	no		18	2	no							yes	no	yes	yes	2	yes	no			no
196	yes	female	62	urban	married	housewife		no education	500		17	1 3	1	0	1	0	17	2	no						8	2	no			yes	yes	no	yes	4	no	no			no
369	yes	female	42	urban	married	private		primary education	900		5	3	0	0	1	0									42	2	no			yes	yes	no	yes	2	no	no			no
20	yes	male	51	urban	married	Government employee		secondary education	3000		4	1 2	1	1	0	0	4	2	no		3	2	no							yes	yes	no	yes	0	no	no			no
25	yes	male	52	urban	married	private		secondary education	2000		5	1 3 2	1	1	1	0	5	2	yes	30	2	2	no		2	2	yes	2		yes	yes	no	no	0	no	no			yes	yes	45		1	1	0	0	0		12
353	yes	male	55	urban	married	Retired	Tureta	above secondary education	3800		12	1 2 3	1	1	1	0	7	2	no		7	2	no		5	2	no			yes	yes	no	yes	3	yes	no			no
245	yes	male	60	urban	married	private		above secondary education	6000		6	1 3	1	0	1	0	5	2	no						5	2	no			yes	no	no	yes	3	no	no			no
333	yes	male	76	urban	married	Retired	Tureta	above secondary education	1900		33	3	0	0	1	0									15	2	no			yes	yes	no	yes	3	yes	no			no
210	yes	female	48	urban	married	housewife		primary education	5000		14	3 1	1	0	1	0	14	2	no						1.6	2	no			yes	yes	no	no	1	no	no			no
253	yes	female	47	urban	married	private		secondary education	1000		5	3	0	0	1	0									4	2	yes	2		yes	no	yes	yes	1	yes	no			no
127	yes	female	50	urban	widowed	housewife		above secondary education	3000		8	1 2	1	1	0	0	8	2	no		4	2	no							yes	no	no	yes	3	yes	no			no
215	yes	male	43	urban	married	Government employee		above secondary education	3200		8	3	0	0	1	0									7	2	no			yes	no	no	yes	2	no	no			no
214	yes	male	55	urban	married	private		secondary education	1200		18	3 1	1	0	1	0	10	2	yes	1					0.5	2	no			yes	yes	yes	yes	5	yes	no			no
44	yes	female	52	rural	married	housewife		no education	300		25	1	1	0	0	0	25	4	no											yes	yes	yes	no	0	no	no			no
289	yes	male	77	urban	married	Retired	Retirment	secondary education	1400		1	1	1	0	0	0	1	2	no											yes	no	no	yes	3	no	no			no
26	yes	male	65	urban	married	Retired	Tureta	secondary education	1900		22	3	0	0	1	0									22	2	no			yes	no	no	yes	2	no	no			yes	no	25		1	1	0	0	0		5
401	yes	female	51	urban	married	Government employee		above secondary education	4600		8	3	0	0	1	0									0.4	2	no			yes	yes	no	yes	4	no	no			no
317	yes	male	49	urban	married	private		above secondary education	10000		20	3 1	1	0	1	0	9	2	no						19	2	yes	2		yes	no	yes	yes	7	no	no			no
309	yes	female	52	urban	married	housewife		secondary education	3000		5	1 3	1	0	1	0	5	2	no						0.3	2	no			yes	no	no	yes	2	no	no			no
231	yes	male	58	urban	married	Retired	tureta	above secondary education	2500		28	3 1 2	1	1	1	0	15	2	no		15	2	no		10	2	no			yes	yes	yes	yes	3	no	no			no
318	yes	male	70	urban	widowed	Retired	Retirement	above secondary education	1000		1	1	1	0	0	0	1	1	no											yes	no	no	yes	0	yes	no			no
282	yes	female	55	urban	married	housewife		primary education	1000		10	3 1 4	1	0	1	1	10	2	no						9	2	no			yes	yes	no	yes	4	yes	no			no
192	yes	female	55	urban	married	housewife		secondary education	2000		20	3	0	0	1	0									20	2	no			yes	yes	no	yes	2	no	no			no
23	yes	male	55	urban	married	private		above secondary education	25000		7	3	0	0	1	0									0.2	2	no			yes	no	no	yes	3	no	no			no
148	yes	male	52	urban	married	private		above secondary education	10000		13	1 2 4	1	1	0	1	7	2	no		12	2	no							yes	no	no	yes	4	yes	no			no
329	yes	female	44	urban	married	private		secondary education	500		15	1 3	1	0	1	0	15	2	no						8	2	no			yes	yes	no	no	1	no	no			no
351	yes	male	51	urban	married	Government employee		above secondary education	10000		6	1 2	1	1	0	0	4	2	no		0.3	2	no							yes	yes	no	yes	3	no	no			no
238	yes	male	62	urban	married	Retired	Tureta	above secondary education	3000		17	1 2 3	1	1	1	0	10	2	no		5	2	no		4	2	no			yes	yes	no	yes	0	no	no			no
287	yes	female	58	urban	married	Retired	Retirment	primary education	2400		10	3 1	1	0	1	0	10	2	no						6	2	no			yes	no	yes	yes	2	yes	no			no
293	yes	female	65	urban	widowed	Retired	Retirment	above secondary education	1300		14	3	0	0	1	0									6	2	no			yes	yes	no	yes	2	yes	no			no
115	yes	female	43	urban	widowed	Government employee		secondary education	3400		13	3 1	1	0	1	0	8	1	no						7	2	no			yes	yes	yes	yes	2	no	no			no
288	yes	female	48	urban	married	Government employee		above secondary education	12000		10	3	0	0	1	0									3	1	no			yes	yes	no	yes	3	yes	no			no
6	yes	female	58	urban	divorced	housewife		secondary education	2000		2	3 1	1	0	1	0	0.5	2	no						2	2	no			yes	yes	no	no	1	no	no			no
407	yes	female	53	urban	married	Government employee		above secondary education	1020		9	1 2	1	1	0	0	6	2	no		6	2	no							yes	yes	no	no	1	no	no			no
411	yes	female	42	urban	divorced	housewife		primary education	0		5	1 3 2	1	1	1	0	2	2	no		2	2	no		2	2	no			yes	yes	no	yes	2	no	no			no
221	yes	female	68	urban	married	housewife		primary education	3000		8	1 3	1	0	1	0	8	2	no						2	2	no			yes	yes	no	yes	1	no	no			no
286	yes	female	52	urban	married	housewife		above secondary education	5000		7	1	1	0	0	0	7	2	yes	3										yes	no	no	yes	0	yes	no			no
335	yes	female	78	urban	widowed	housewife		no education	1000		24	3 1	1	0	1	0	24	2	no						14	2	no			yes	yes	no	yes	2	no	no			no
181	yes	female	71	urban	widowed	Government employee		primary education	2000		19	2 3 1	1	1	1	0	0	2	no		10	2	no		8	2	no			yes	yes	no	yes	0	no	no			no
93	yes	female	48	urban	married	Government employee		above secondary education	5000		5	1 3	1	0	1	0	5	2	no						3	2	no			yes	no	no	yes	2	no	no			no
11	yes	male	53	urban	married	private		secondary education	6000		12	1 3	1	0	1	0	2	2	yes	2					8	2	no			yes	no	yes	yes	2	yes	no			yes	no	20		1	1	0	0	0		8
235	yes	female	46	urban	widowed	housewife		secondary education	0		9	1 2	1	1	0	0	9	2	no		7	2	no							yes	no	no	no	0	no	no			no
419	yes	female	58	urban	married	housewife		primary education	4000		8	3 1	1	0	1	0	5	2	no						4	2	no			yes	yes	yes	yes	2	no	no			no
347	yes	female	43	urban	married	private		above secondary education	3000		8	3 1 2	1	1	1	0	0.6	2	no		3	2	no		4	2	no			yes	yes	no	yes	0	no	no			no
139	yes	female	68	urban	widowed	housewife		primary education	2000		25	1 2 3	1	1	1	0	2	2	no		15	2	no		5	2	no			yes	yes	no	yes	2	no	no			no
193	yes	male	42	urban	single	private	churche	secondary education	2000		2	1 2	1	1	0	0	2	2	no		2	2	no							yes	yes	no	yes	2	no	no			no
342	yes	female	50	urban	married	housewife		secondary education	2100		13	1 2 3	1	1	1	0	4	2	no		4	2	no		0.5	2	no			yes	yes	no	no	1	no	no			no
312	yes	male	42	urban	married	private		secondary education	4000		2	1 2	1	1	0	0	2	2	no		2	1	no							yes	yes	yes	no	1	no	no			no
177	yes	female	56	urban	divorced	Government employee		above secondary education	3000		12	1 3	1	0	1	0	4	2	no						11	2	no			yes	yes	no	yes	3	no	no			no
92	yes	male	50	urban	married	private		secondary education	6000		14	1 3	1	0	1	0	14	2	yes	4					4	2	no			yes	no	no	yes	2	no	no			no
350	yes	male	45	urban	married	Government employee		above secondary education	5000		3	3 1	1	0	1	0	3	2	no						1	2	no			yes	no	no	no	1	no	no			no
168	yes	male	37	urban	married	private		secondary education	4000		7	1	1	0	0	0	7	2	no											yes	yes	yes	yes	1	no	no			no
252	yes	male	76	urban	married	Retired	Retirment	secondary education	1600		18	1	1	0	0	0	10	2	no											yes	yes	yes	yes	3	yes	no			no
320	yes	female	49	urban	widowed	private		above secondary education	2700		14	1 3	1	0	1	0	14	2	no						3	2	no			yes	no	no	yes	2	no	no			no
257	yes	male	52	urban	married	unemployed	Nil	no education	3000		10	1 2	1	1	0	0	6	2	yes	2	6	2	yes	2						yes	yes	no	no	0	no	yes	yes		no
345	yes	male	65	urban	married	private		secondary education	4000		20	2 3	0	1	1	0					4	2	no		15	2	no			yes	no	no	yes	2	yes	no			yes	no	20		1	1	0	0	0		6
186	yes	female	65	urban	married	housewife		primary education	4000		24	3 1	1	0	1	0	24	2	no						2	1	no			yes	yes	no	yes	2	yes	no			no
62	yes	male	52	urban	married	private		above secondary education	10000		25	3 1	1	0	1	0	10	2	no						20	2	no			yes	yes	yes	yes	1	no	no			no
379	yes	male	73	urban	married	private		above secondary education	9500		22	1 2 3	1	1	1	0	22	2	no		22	2	no		0.4	2	no			yes	yes	no	yes	1	no	no			no
155	yes	male	82	rural	single	Retired	Retirmenet	secondary education	1700		22	3 1	1	0	1	0	4	2	no						3	2	no			yes	yes	no	yes	1	no	no			no
388	yes	male	75	urban	single	Retired	Tureta	above secondary education	0		15	1 2 3	1	1	1	0	3	2	no		5	2	no		10	2	no			yes	yes	no	yes	0	no	no			no
99	yes	male	72	urban	divorced	Retired	tureta	above secondary education	4000		18	1 2	1	1	0	0	17	2	yes	4	10	2	no							yes	yes	no	yes	4	no	no			no
185	yes	male	57	urban	married	Government employee		above secondary education	7950		7	1	1	0	0	0	7	2	yes	1										yes	yes	no	yes	7	no	no			no
383	yes	female	49	urban	single	housewife		secondary education	1000		20	3 2	0	1	1	0					1	2	no		19	2	no			yes	yes	no	yes	2	no	no			no
41	yes	male	50	urban	married	unemployed	Sira at	secondary education	6000		14	2 1 3	1	1	1	0	9	2	no		3	2	no		6	2	no			yes	yes	no	no	2	no	no			no
250	yes	male	79	urban	divorced	unemployed	Nill	above secondary education	1000		8	1 3	1	0	1	0	8	2	no						3	1	no			yes	yes	yes	no	1	no	no			no
162	yes	male	72	urban	married	Retired	Tureta	above secondary education	4000		10	1 3	1	0	1	0	5	2	no						6	5	no			no	yes	yes	yes	1	yes	no			yes	yes	28		1	1	0	0	0		5
395	yes	female	78	urban	divorced	housewife		no education	0		8	1 2	1	1	0	0	8	2	no		7	2	no							yes	yes	no	no	0	yes	no			no
313	yes	female	60	urban	married	Government employee		primary education	1500		15	3	0	0	1	0									1	2	no			yes	no	no	no	0	no	no			no
170	yes	male	65	urban	married	Retired	Tureta	above secondary education	5000		18	4 1	1	0	0	1	18	2	no											yes	yes	yes	yes	4	I don't know	no			no
206	yes	male	59	urban	married	Government employee		above secondary education	15000		14	2 1	1	1	0	0	14	2	no		14	2	no							yes	yes	no	yes	3	no	no			no
204	yes	male	52	urban	married	Government employee		above secondary education	10000		8	1 2	1	1	0	0	4	2	no		4	1	no							yes	yes	no	yes	1	no	no			no
316	yes	female	77	urban	widowed	housewife		primary education	1000		10	3	0	0	1	0									5	2	no			yes	no	no	yes	1	no	no			no
141	yes	female	52	urban	widowed	housewife		secondary education	1000		30	1 2 3	1	1	1	0	2	2	no		18	2	no		12	2	no			yes	yes	no	yes	7	no	yes	no		no
108	yes	male	68	urban	married	Retired	Tureta	secondary education	1000		11	2 1	1	1	0	0	5	2	no		7	2	no							yes	yes	yes	yes	1	no	no			no
389	yes	male	65	urban	married	Retired	Tureta	above secondary education	0		27	2 3	0	1	1	0					23	2	no		3	2	no			yes	yes	no	yes	3	no	no			no
51	yes	male	65	urban	divorced	private		no education	300		25	3	0	0	1	0									5	2	no			yes	yes	yes	no	0	no	yes	no		no
72	yes	male	75	urban	divorced	Retired	Retirement	above secondary education	7000		21	3 2 1	1	1	1	0	19	2	no		19	2	no		2	2	no			yes	yes	yes	yes	1	yes	no			no
352	yes	male	56	urban	married	unemployed	yelem	secondary education	4000		20	3	0	0	1	0									19	2	no			yes	yes	no	yes	3	yes	no			no
184	yes	male	57	urban	married	Government employee		primary education	2350		0.7	3	0	0	1	0									0.6	2	no			yes	no	no	yes	7	no	no			no
151	yes	male	70	urban	married	Retired	Tureta	secondary education	2000		3	1	1	0	0	0	3	2	no											yes	yes	no	yes	0	no	no			no
260	yes	male	68	urban	divorced	Retired	,???	secondary education	1200		23	1	1	0	0	0	23	2	no											yes	yes	yes	yes	1	no	no			yes	yes	12		1	1	0	0	0		8
70	yes	male	84	urban	married	Retired	Tureta	primary education	1000		10	1 2	1	1	0	0	6	2	no		10	2	no							yes	yes	no	no	0	I don't know	no			no
10	yes	female	50	urban	married	housewife		secondary education	5000		7	2 3 1	1	1	1	0	0.2	2	no		0.5	1	no		6	2	no			yes	yes	yes	yes	1	no	no			no
382	yes	male	53	rural	married	Government employee		above secondary education	6000		8	1 2	1	1	0	0	8	2	no		8	2	no							yes	yes	no	no	2	no	no			yes	no	18		1	1	0	0	0		15
14	yes	female	60	urban	married	housewife		secondary education	1500		15	3 1	1	0	1	0	2	2	no						7	2	no			yes	no	no	yes	2	no	no			no
133	yes	female	63	urban	married	private		above secondary education	58000		25	1 3	1	0	1	0	5	2	yes	5					20	2	yes	3		yes	no	yes	yes	3	no	no			no
326	yes	female	58	urban	married	housewife		no education	1000		30	1 3	1	0	1	0	2	2	no						3	2	no			yes	yes	yes	yes	1	no	no			no
111	yes	male	63	urban	married	Retired	Tureta	above secondary education	2164		32	1 2 3	1	1	1	0	13	2	no		2	2	no		5	2	no			yes	yes	yes	yes	2	no	no			yes	no	30		1	1	0	0	0		20
31	yes	male	48	urban	married	private		secondary education	2000		14	3	0	0	1	0									4	2	no			yes	yes	no	no	1	yes	no			no
249	yes	male	42	urban	married	private		primary education	2000		2	3	0	0	1	0									2	2	no			yes	yes	no	no	0	no	no			no
43	yes	female	43	urban	married	housewife		primary education	6000		2	1 2	1	1	0	0	2	2	no		1	2	no							yes	no	no	yes	2	yes	no			no
272	yes	male	60	urban	married	Retired	Tureta	above secondary education	0		10	1 2	1	1	0	0	8	2	no		10	2	no							yes	yes	no	yes	0	yes	no			no
129	yes	male	58	urban	married	Government employee		above secondary education	10000		20	1 2	1	1	0	0	6	2	no		20	2	no							yes	no	no	no	0	no	no			no
69	yes	female	65	urban	widowed	housewife		no education	500		21	1 2 3	1	1	1	0	3	1	no		1	2	no		19	2	no			yes	yes	yes	yes	1	yes	no			no
219	yes	female	54	urban	single	housewife		secondary education	0		16	1 3	1	0	1	0	10	2	no						5	2	no			yes	yes	no	yes	4	yes	no			yes	no	22		1	1	0	0	0		1
150	yes	female	50	urban	divorced	housewife		above secondary education	1500		3	1 2	1	1	0	0	3	2	no		3	2	no							yes	yes	no	yes	3	no	no			no
265	yes	male	60	urban	married	unemployed	Nil	primary education	1000		29	1	1	0	0	0	15	2	no											yes	no	no	yes	2	no	yes	yes		no
266	yes	female	66	rural	widowed	housewife		no education	1000		8	1 3 2	1	1	1	0	3	2	no		5	2	no		2	2	no			yes	no	no	no	1	no	no			no
15	yes	male	70	urban	married	Government employee		above secondary education	14000		25	1 2	1	1	0	0	25	2	no		25	2	no							yes	no	no	yes	1	no	no			yes	no	17		1	1	0	0	0		20
102	yes	female	62	urban	married	housewife		primary education	500		30	2 3	0	1	1	0					1	2	no		29	2	no			yes	yes	yes	yes	5	no	no			no
341	yes	male	82	urban	married	Retired	tureta	primary education	1000		30	3 1 2	1	1	1	0	10	2	no		30	2	no		15	2	no			yes	yes	no	yes	2	no	no			no
390	yes	female	42	urban	divorced	private		secondary education	0		17	2 1 3	1	1	1	0	2	2	no		5	2	no		7	2	no			yes	yes	yes	no	1	no	no			no
52	yes	male	75	urban	married	Retired	Tureta	above secondary education	1500		16	3 1	1	0	1	0	16	2	no						8	2	no			yes	yes	yes	yes	2	no	no			no
410	yes	male	62	urban	married	private		secondary education	0		20	1 2 3	1	1	1	0	17	2	no		17	2	no		2.6	2	no			yes	no	no	no	1	no	no			no
361	yes	female	35	urban	married	Government employee		above secondary education	3000		3	1 3	1	0	1	0	3	2	no						2.8	2	no			yes	yes	no	yes	2	yes	no			no
357	yes	female	50	urban	divorced	housewife		primary education	500		20	3 1	1	0	1	0	20	2	no						19	2	no			yes	yes	no	no	1	no	no			no
191	yes	male	68	urban	married	Retired	Tirota	secondary education	1300		12	1 2	1	1	0	0	12	2	no		6	1	no							yes	yes	no	yes	1	I don't know	no			yes	no	21		1	1	0	0	0		15
197	yes	female	70	urban	widowed	housewife		no education	0		10	1 2 3	1	1	1	0	4	2	no		8	2	no		2	2	no			yes	yes	no	no	7	yes	no			no
159	yes	female	53	urban	widowed	housewife		primary education	3000		9	3 1	1	0	1	0	9	2	yes	1					2	2	no			yes	yes	no	no	0	no	yes	yes		no
195	yes	male	47	rural	married	private		primary education	500		4	1	1	0	0	0	4	2	no											yes	yes	no	no	1	yes	no			no
182	yes	male	47	urban	divorced	Government employee		secondary education	2800		0.2	1 3	1	0	1	0	0.2	2	no						0.2	2	no			yes	no	no	yes	4	no	no			no
373	yes	female	62	urban	divorced	Retired	tureta	above secondary education	4000		31	3 1 4	1	0	1	1	0.1	2	no						30	2	no			yes	yes	no	no	2	yes	no			no
7	yes	male	67	urban	married	private		primary education	5000		10	1 2	1	1	0	0	8	2	no		4	2	yes	0						yes	yes	no	no	1	no	no			no
391	yes	male	50	urban	married	Government employee		above secondary education	0		4	1 2	1	1	0	0	4	2	no		4	2	no							yes	yes	no	no	1	no	no			no
325	yes	male	63	urban	married	private		above secondary education	5000		22	1 3	1	0	1	0	20	2	no						12	2	no			yes	yes	no	yes	1	yes	no			no
246	yes	male	65	urban	married	Retired	Retirment	above secondary education	3500		20	3	0	0	1	0									5	2	no			yes	yes	no	yes	1	no	no			no
301	yes	female	55	urban	married	housewife		primary education	2000		10	3 4 1	1	0	1	1	5	2	no						4	2	no			yes	yes	no	yes	3	no	no			no
220	yes	female	58	urban	divorced	Government employee		primary education	2000		10	1 2 3	1	1	1	0	9	2	no		7	2	no		3	2	no			yes	yes	no	yes	0	no	no			no
21	yes	female	51	urban	married	Government employee		above secondary education	3000		7	1	1	0	0	0	7	2	no											yes	no	no	yes	2	yes	no			no
207	yes	female	37	urban	married	Government employee		secondary education	3700		5	1	1	0	0	0	5	2	no											yes	no	no	yes	5	no	no			no
346	yes	female	50	urban	divorced	Government employee		above secondary education	4000		4	1	1	0	0	0	4	2	no											yes	yes	no	yes	1	yes	no			no
355	yes	female	42	urban	married	housewife		primary education	0		4	1	1	0	0	0	4	2	no											yes	yes	no	yes	1	no	no			no
227	yes	female	75	urban	widowed	housewife		no education	1000		10	3	0	0	1	0									9	2	no			yes	no	no	yes	7	no	no			no
290	yes	female	50	urban	married	housewife		primary education	5000		23	3 1	1	0	1	0	5	2	no						15	2	no			yes	yes	yes	no	1	no	no			no
199	yes	female	47	urban	married	housewife		secondary education	0		15	2 3 1	1	1	1	0	4	2	no		7	2	no		8	2	no			yes	yes	yes	yes	5	no	no			no
8	yes	female	45	urban	divorced	housewife		no education	1000		1	1	1	0	0	0	1	1	no											yes	no	no	no	0	yes	no			no
126	yes	female	55	urban	married	housewife		primary education	4000		6	1 3	1	0	1	0	6	2	no						0.1	2	yes	15		yes	no	no	yes	7	yes	no			no
294	yes	female	32	urban	married	housewife		secondary education	5000		8	3	0	0	1	0									4	2	no			yes	yes	no	yes	2	no	no			no
254	yes	female	60	urban	married	Retired	Retirment	secondary education	4000		10	3 1	1	0	1	0	10	2	no						10	2	no			yes	yes	yes	yes	0	yes	no			no
120	yes	female	70	urban	married	housewife		no education	1500		10	3	0	0	1	0									8	2	no			yes	no	no	yes	0	yes	no			no
358	yes	female	58	urban	married	housewife		primary education	3000		10	3	0	0	1	0									7	2	no			yes	yes	no	yes	1	no	no			no
274	yes	female	48	urban	married	housewife		primary education	3000		12	1 2	1	1	0	0	10	2	no		12	2	no							yes	yes	no	yes	1	yes	no			no
385	yes	female	52	urban	widowed	housewife		secondary education	1000		20	2 3 1	1	1	1	0	0.2	2	no		1	2	no		7	2	no			yes	yes	no	no	1	no	no			no
66	yes	female	60	urban	married	housewife		above secondary education	0		27	3 1	1	0	1	0	27	1	yes	0					27	2	no			yes	yes	yes	yes	6	no	no			no
172	yes	female	51	urban	divorced	Government employee		above secondary education	3000		8	1 2	1	1	0	0	8	2	no		8	2	no							yes	no	no	no	1	no	no			no
82	yes	male	60	urban	married	private		secondary education	1000		5	1 2	1	1	0	0	5	2	no		5	2	no							yes	yes	no	yes	1	no	no			no
398	yes	female	65	urban	widowed	housewife		above secondary education	4000		20	1 3	1	0	1	0	20	2	no						19	2	no			yes	yes	no	yes	4	yes	no			no
109	yes	female	62	urban	widowed	housewife		secondary education	780		32	1 2 3	1	1	1	0	1	2	no		22	2	no		10	2	no			yes	yes	yes	yes	1	no	no			no
291	yes	male	46	urban	married	unemployed	Nil	no education	500		15	1 2	1	1	0	0	15	2	no		15	2	no							yes	yes	no	yes	7	yes	no			no
201	yes	female	45	urban	married	housewife		primary education	2000		10	1 3	1	0	1	0	2	1	no						8	2	yes	0		yes	yes	no	yes	1	no	no			no
276	yes	female	48	urban	married	private		above secondary education	1500		15	1	1	0	0	0	15	2	no											yes	no	no	yes	2	yes	no			no
33	yes	female	66	urban	married	housewife		no education	1000		25	1 3	1	0	1	0	25	2	no						15	2	no			yes	no	no	no	1	no	no			no
59	yes	female	60	urban	married	housewife		secondary education	1200		23	1 3	1	0	1	0	21	2	no						13	2	no			yes	yes	yes	no	2	no	no			no
103	yes	female	62	urban	married	housewife		primary education	2000		16	3 1 2	1	1	1	0	2	2	no		2	2	no		14	2	no			yes	yes	no	yes	1	no	no			no
190	yes	female	39	urban	married	housewife		secondary education	3000		16	1 3	1	0	1	0	15	2	no						10	2	no			yes	yes	yes	yes	2	no	no			no
64	yes	female	66	urban	married	private		secondary education	6000		5	2	0	1	0	0					5	2	no							yes	yes	no	no	0	yes	no			no
240	yes	female	50	urban	widowed	housewife		no education	600		5	1 3	1	0	1	0	5	2	no						3	2	no			yes	no	no	no	0	no	no			no
359	yes	male	55	urban	married	Government employee		above secondary education	4000		25	2 3 1	1	1	1	0	25	2	no		20	2	no		4	2	no			yes	yes	no	yes	1	no	no			no
9	yes	female	42	urban	married	Government employee		above secondary education	8900		7	1	1	0	0	0	7	2	yes	0										yes	no	no	yes	1	no	no			no
241	yes	male	62	urban	married	Retired	tureta	secondary education	2600		17	3 1	1	0	1	0	17	2	yes	0					5	2	yes	3		yes	yes	no	no	1	no	no			no
356	yes	female	53	rural	married	Government employee		above secondary education	4500		10	2 1	1	1	0	0	0.3	2	no		10	1	yes	0						yes	yes	no	yes	4	no	no			no
135	yes	female	68	urban	divorced	Retired	Retirmenet	primary education	1900		4	1	1	0	0	0	4	2	no											yes	no	no	no	0	no	no			no
259	yes	female	58	urban	widowed	housewife		secondary education	2000		17	3	0	0	1	0									6	2	no			yes	yes	no	yes	1	no	no			no
416	yes	male	57	urban	single	private		secondary education	1000		5	1	1	0	0	0	5	2	no											yes	yes	no	no	0	no	no			yes	yes	30		1	1	0	0	0		12
146	yes	male	56	urban	married	private		secondary education	4600		8	1	1	0	0	0	2	2	no											yes	no	no	no	1	no	no			no
255	yes	male	55	urban	married	unemployed	Nil	primary education	6000		15	3 1	1	0	1	0	15	2	no						10	2	no			yes	no	yes	yes	2	no	no			no
157	yes	male	48	urban	married	private		above secondary education	2000		11	1	1	0	0	0	9	2	no											yes	yes	no	yes	1	yes	no			no
339	yes	female	47	urban	single	housewife		primary education	500		3	1 2	1	1	0	0	1	2	no		3	2	no							yes	yes	no	yes	2	no	no			no
42	yes	male	80	urban	married	Retired	Tureta	above secondary education	1500		25	2 1	1	1	0	0	2	2	no		22	2	yes	2						yes	yes	yes	no	0	no	no			no
106	yes	female	38	urban	widowed	private	Ken sira	primary education	500		2.6	1 2	1	1	0	0	2.6	2	no		2.6	2	no							yes	yes	no	no	1	yes	no			no
414	yes	female	69	urban	married	housewife		no education	1500		23	3	0	0	1	0									15	2	no			yes	yes	yes	yes	1	no	no			no
366	yes	male	57	urban	married	Retired	tureta	secondary education	2000		7	1 2	1	1	0	0	1	2	no		6	2	no							yes	yes	no	no	1	no	no			no
222	yes	male	54	rural	married	Government employee		above secondary education	7000		4	3	0	0	1	0									4	2	no			yes	yes	no	yes	1	yes	no			no
298	yes	male	58	urban	married	private		above secondary education	10000		22	1 3	1	0	1	0	22	2	no						20	2	no			yes	yes	yes	no	3	yes	no			no
354	yes	male	64	urban	married	Retired	Tureta	above secondary education	2500		15	1 2	1	1	0	0	7	2	no		4	2	no							yes	no	no	yes	1	yes	no			yes	no	30		1	1	0	0	0		3
169	yes	male	42	urban	married	Government employee		above secondary education	7000		0.5	1	1	0	0	0	0.5	2	yes	5										yes	yes	no	yes	2	yes	no			no
264	yes	male	70	urban	married	Retired	Retirment	secondary education	1350		8	1 2	1	1	0	0	8	2	no		8	2	no							yes	yes	no	yes	1	no	no			no
336	yes	female	52	urban	married	Government employee		above secondary education	3000		4	1	1	0	0	0	4	2	no											yes	yes	no	yes	7	no	no			no
237	yes	female	58	urban	married	housewife		primary education	3000		15	1 2 3	1	1	1	0	2	2	no		1.3	2	no		10	2	no			yes	no	no	no	1	no	no			no
393	yes	male	57	urban	widowed	Government employee		above secondary education	10000		6	1	1	0	0	0	5	2	no											yes	yes	no	no	1	no	no			no
161	yes	male	65	urban	married	private		above secondary education	5000		18	1 3	1	0	1	0	10	2	no						8	2	no			yes	yes	no	yes	2	no	no			no
48	yes	male	53	urban	married	Government employee		above secondary education	4000		10	1 3	1	0	1	0	10	2	no						7	2	no			yes	yes	no	no	1	yes	no			no
232	yes	male	62	urban	married	Government employee		above secondary education	2390		15	3	0	0	1	0									2	2	no			yes	yes	no	no	0	no	no			no
370	yes	male	51	urban	married	private		above secondary education	2000		11	1 2 3	1	1	1	0	11	2	no		5	2	no		0.4	2	no			yes	yes	no	yes	4	yes	no			no
397	yes	female	57	urban	married	housewife		above secondary education	100		20	1 3 2	1	1	1	0	20	2	no		10	2	no		11	2	no			yes	yes	no	yes	3	no	no			no
228	yes	male	53	urban	married	private		above secondary education	3000		16	1 2	1	1	0	0	12	2	no		1	2	no							yes	yes	yes	yes	1	no	no			no
74	yes	male	60	urban	married	Retired	Tureta	secondary education	1000		15	3	0	0	1	0									1	2	no			yes	yes	no	yes	1	no	no			no
413	yes	male	67	rural	married	Retired	Tureta	primary education	1254		18	3 1	1	0	1	0	2	2	no						18	2	no			yes	yes	yes	yes	3	no	no			no
404	yes	male	58	urban	married	private		above secondary education	0		10	1 2	1	1	0	0	5	2	no		10	2	no							yes	yes	no	yes	1	no	no			yes	no	25		1	1	0	0	0		3
61	yes	male	55	urban	married	private		above secondary education	10000		8	1 2	1	1	0	0	8	2	yes	1	8	2	no							yes	yes	no	no	1	no	no			no
209	yes	female	55	urban	married	housewife		no education	500		25	3 2 1	1	1	1	0	10	2	no		10	2	no		10	2	no			yes	no	no	no	0	yes	no			no
202	yes	male	66	urban	married	Retired	tureta	above secondary education	3000		10	1	1	0	0	0	1	1	no											yes	yes	no	yes	0	no	no			no
107	yes	male	61	urban	married	Retired	Tureta	secondary education	1600		17	1 2 3	1	1	1	0	17	2	yes	1	12	2	no		2	2	no			yes	yes	yes	yes	1	no	no			no
349	yes	male	83	urban	married	Retired	tureta	above secondary education	2000		25	3 2	0	1	1	0					9	2	no		16	2	no			yes	yes	no	yes	0	I don't know	no			no
13	yes	male	43	urban	married	private		secondary education	2000		30	3	0	0	1	0									30	2	no			yes	yes	no	no	1	no	no			no
295	yes	female	63	urban	married	housewife		above secondary education	500		15	3	0	0	1	0									6	2	no			yes	yes	yes	yes	2	no	no			no
371	yes	female	60	urban	widowed	housewife		secondary education	2000		35	3 2	0	1	1	0					4	2	no		23	2	no			yes	yes	no	yes	1	no	no			no
2	yes	male	62	urban	married	Retired	Tureta	primary education	2000		19	3 2 1	1	1	1	0	18	2	no		12	2	no		4	2	no			yes	no	yes	yes	7	no	no			no
362	yes	female	67	urban	married	housewife		secondary education	2000		5	1 2	1	1	0	0	5	2	no		3	2	no							yes	yes	no	yes	4	no	no			no
399	yes	male	55	urban	divorced	private		primary education	2000		5	1 2	1	1	0	0	5	2	no		0.4	2	no							yes	yes	no	no	2	no	no			yes	no	19		1	1	0	0	0		20
71	yes	female	56	urban	divorced	housewife		secondary education	200		6	1 3	1	0	1	0	3	2	no						4	1	no			yes	yes	no	yes	2	no	no			no
217	yes	male	70	urban	widowed	Retired	Retiment	above secondary education	5000		25	1	1	0	0	0	25	2	yes	1										yes	yes	yes	yes	0	yes	no			no
344	yes	male	70	urban	married	Retired	Tureta	above secondary education	20000		30	3 1 2	1	1	1	0	20	2	no		20	2	no		10	2	no			no	yes	no	yes	1	no	no			no
216	yes	female	60	urban	widowed	housewife		primary education	700		7	3	0	0	1	0									5	2	yes	2		yes	yes	no	no	2	no	no			no
392	yes	male	56	urban	divorced	private		above secondary education	0		3	1	1	0	0	0	2	2	no											yes	yes	yes	no	1	no	no			no
244	yes	female	44	urban	married	housewife		primary education	3000		5	1 2	1	1	0	0	5	2	no		5	2	no							yes	yes	no	no	0	yes	no			no
36	yes	female	60	urban	married	Retired	Tureta	above secondary education	14000		16	1 3	1	0	1	0	16	2	no						3	1	no			yes	no	no	yes	0	no	no			no
147	yes	male	52	urban	married	Government employee		above secondary education	7000		22	1 2 3	1	1	1	0	0.1	2	no		0.8	2	no		21.3	2	no			yes	yes	no	yes	7	no	no			yes	no	17		1	1	0	0	0		10
35	yes	female	52	urban	divorced	housewife		primary education	400		9	3	0	0	1	0									9	2	no			yes	yes	no	no	2	no	no			no
138	yes	male	68	urban	married	Retired	Tureta	above secondary education	3500		12	1 3	1	0	1	0	12	2	no						0.3	1	no			yes	no	yes	yes	3	no	no			yes	no	21		1	1	0	0	0		20
378	yes	female	58	urban	widowed	housewife		secondary education	1000		14	1 2 3	1	1	1	0	4	2	no		2	2	no		4	2	no			yes	yes	no	yes	2	no	no			no
211	yes	female	34	rural	married	housewife		primary education	4000		6	1	1	0	0	0	6	2	yes	3										yes	yes	no	yes	3	no	yes	yes		no
323	yes	female	60	urban	married	housewife		primary education	500		4	1 3	1	0	1	0	4	2	no						3	2	no			yes	no	no	no	1	yes	no			no
405	yes	female	42	urban	married	housewife		primary education	0		8	1 2	1	1	0	0	3	2	no		7	2	no							yes	yes	no	no	1	no	no			no
121	yes	female	65	urban	single	housewife		no education	2500		19	3	0	0	1	0									10	2	no			yes	no	no	yes	1	yes	no			no
29	yes	female	45	urban	married	housewife		secondary education	5000		18	3 1 2	1	1	1	0	8	2	no		10	2	no		10	2	no			yes	yes	no	yes	2	yes	no			no
56	yes	female	62	urban	divorced	housewife		primary education	2000		20	3	0	0	1	0									12	2	no			yes	no	no	no	0	no	no			no
299	yes	female	47	urban	married	Government employee		secondary education	2000		2	1 2	1	1	0	0	2	2	no		2	2	no							yes	yes	no	no	2	no	no			no
278	yes	male	69	urban	married	Retired	Retirment	primary education	1000		25	1 2	1	1	0	0	25	2	no		25	2	no							yes	no	no	no	0	no	no			no
119	yes	female	57	urban	married	housewife		above secondary education	3000		20	1 3	1	0	1	0	20	2	yes	0					6	2	no			yes	yes	no	no	0	I don't know	no			no
173	yes	male	50	urban	married	Government employee		above secondary education	3000		3	1 2	1	1	0	0	3	2	yes	1	3	2	yes	2						yes	no	no	no	0	no	no			no
229	yes	female	48	urban	married	housewife		secondary education	5000		14	1 3 2	1	1	1	0	1	2	no		2	2	no		12	1	no			yes	yes	no	yes	3	yes	no			no
73	yes	male	65	urban	married	Retired	Retirement	above secondary education	4000		25	1 2	1	1	0	0	20	2	no		25	1	no							yes	yes	no	yes	0	yes	no			no
223	yes	female	70	urban	widowed	housewife		no education	500		15	3 2	0	1	1	0					1	2	no		14	2	no			yes	yes	no	no	0	no	no			no
264	yes	female	40	urban	married	Government employee		above secondary education	2500		10	3	0	0	1	0									7	2	no			yes	yes	no	no	1	yes	no			no
322	yes	female	60	urban	married	housewife		no education	7500		18	3	0	0	1	0									14	2	yes	2		yes	no	no	no	1	no	no			no
296	yes	female	53	urban	married	housewife		no education	1500		1	1 2	1	1	0	0	0.5	2	no		1	2	no							yes	no	no	no	0	yes	no			no
156	yes	female	60	urban	married	Retired	Retirmenet	above secondary education	4000		27	3 1	1	0	1	0	3	2	yes	1					24	2	no			yes	yes	yes	yes	1	no	no			no
117	yes	female	41	urban	married	housewife		secondary education	2000		5	1 2	1	1	0	0	5	2	no		5	1	no							yes	yes	no	no	0	no	yes	yes		no
213	yes	male	77	rural	divorced	Retired	Retirement	secondary education	100		25	3	0	0	1	0									15	2	no			yes	no	yes	yes	2	no	no			no
251	yes	female	39	urban	married	Government employee		above secondary education	3000		4	1 2	1	1	0	0	4	2	no		4	2	no							yes	no	no	yes	2	no	no			no
340	yes	female	38	urban	married	housewife		primary education	1000		3	1	1	0	0	0	2	1	no											yes	yes	no	yes	0	yes	no			no
60	yes	female	55	urban	widowed	housewife		primary education	600		8	3	0	0	1	0									8	2	no			yes	yes	no	yes	1	yes	no			no
123	yes	male	62	urban	married	private		secondary education	2000		31	3	0	0	1	0									30	2	no			yes	yes	yes	no	0	no	no			no
54	yes	female	38	urban	married	housewife		secondary education	3000		6	1	1	0	0	0	4	2	yes	0										yes	yes	no	no	2	yes	no			no
87	yes	female	51	urban	widowed	housewife		no education	200		0.5	3	0	0	1	0									0.1	2	no			yes	no	no	yes	7	no	no			no
205	yes	male	57	urban	married	private		secondary education	3000		16	1 2	1	1	0	0	4	2	yes	2	16	2	yes	2						yes	yes	yes	no	1	no	no			no
337	yes	female	78	urban	widowed	housewife		secondary education	2000		15	1 2	1	1	0	0	15	2	no		15	2	no							yes	yes	yes	yes	3	no	no			no
377	yes	female	66	urban	divorced	housewife		no education	0		9	3 2 1	1	1	1	0	9	2	no		8	2	no		0.6	2	no			yes	yes	no	no	0	no	no			no
374	yes	female	56	urban	married	housewife		secondary education	10000		15	1 3 2	1	1	1	0	1	2	no		3	2	no		12	2	no			yes	yes	no	yes	0	no	no			no
271	yes	female	40	urban	married	housewife		secondary education	3000		6	1 2 3	1	1	1	0	5	2	no		5	2	no		2	2	no			yes	yes	yes	yes	2	no	no			no
280	yes	female	40	rural	widowed	housewife		primary education	600		17	3	0	0	1	0									16	2	no			yes	no	no	no	1	no	no			no
303	yes	female	45	urban	married	housewife		primary education	3000		10	1 3	1	0	1	0	10	2	no						2	2	no			yes	yes	no	no	2	yes	no			no
125	yes	female	45	urban	married	housewife		secondary education	2500		11	3	0	0	1	0									4	2	no			yes	no	no	no	0	yes	no			no
175	yes	male	63	urban	married	private		secondary education	1000		6	1	1	0	0	0	6	2	no											yes	yes	no	no	0	no	no			yes	yes	18		1	1	0	0	0		15
396	yes	male	60	urban	married	Retired	Tureta	above secondary education	3500		30	2 3	0	1	1	0					0.3	2	no		29.9	2	no			yes	yes	no	yes	2	no	no			no
338	yes	female	65	urban	married	housewife		no education	500		25	3 1	1	0	1	0	25	2	no						15	2	no			yes	yes	no	no	0	no	no			no
1	yes	female	53	urban	divorced	Government employee		secondary education	2890		8	1	1	0	0	0	8	1	no											yes	yes	no	no	1	yes	no			no
153	yes	male	75	urban	married	private		primary education	3000		25	1	1	0	0	0	25	2	yes	1										yes	no	no	no	0	no	yes	yes		no
236	yes	female	56	urban	married	Government employee		primary education	1190		17	3	0	0	1	0									17	2	no			yes	yes	no	no	1	no	no			no
134	yes	male	75	urban	married	Retired	Retirmenet	above secondary education	1400		12	1 2	1	1	0	0	12	2	yes	3	12	2	yes	2						yes	no	no	yes	1	no	no			no
327	yes	male	70	urban	widowed	Retired	Tureta	above secondary education	2000		42	1 2	1	1	0	0	3	2	no		38	2	no							yes	yes	no	yes	1	I don't know	no			no
218	yes	male	65	urban	married	private		secondary education	1600		30	3 1 2	1	1	1	0	0.6	1	no		8	2	no		20	2	no			yes	yes	yes	yes	1	no	no			no
273	yes	male	70	urban	married	Retired	Tureta	secondary education	1000		10	1 2	1	1	0	0	6	2	no		10	2	no							yes	yes	no	no	1	no	no			no
321	yes	female	66	urban	widowed	housewife		primary education	500		15	3	0	0	1	0									10	2	no			yes	yes	no	no	0	no	no			no
128	yes	male	60	urban	married	Retired	Retirmenet	above secondary education	5000		2	1	1	0	0	0	2	2	no											yes	yes	no	no	0	no	no			no
132	yes	female	40	urban	divorced	housewife		primary education	1500		6	1 2	1	1	0	0	6	2	no		6	2	no							yes	no	no	no	0	no	no			no
381	yes	male	48	urban	married	Government employee		secondary education	5000		17	3 2	0	1	1	0					3	2	no		14	2	no			yes	yes	no	no	1	no	no			no
67	yes	male	70	urban	married	private		primary education	0		7	2 1	1	1	0	0	7	2	no		7	2	no							yes	no	no	no	0	no	no			no
408	yes	male	83	urban	married	Retired	Tureta	secondary education	0		48	1 2	1	1	0	0	25	2	no		18	2	no							yes	yes	no	yes	1	no	no			no
275	yes	female	60	urban	married	housewife		primary education	2000		13	3 4 1	1	0	1	1	9	1	no						4	2	no			yes	yes	no	yes	1	I don't know	no			no
55	yes	male	72	urban	married	private		primary education	1000		2	1 2	1	1	0	0	2	2	yes	2	2	2	yes	1						yes	no	no	no	1	no	no			no
319	yes	male	48	rural	single	private		above secondary education	3000		16	3	0	0	1	0									8	2	yes	1		yes	no	yes	yes	3	no	no			no
247	yes	male	54	urban	married	Government employee		secondary education	6000		21	3	0	0	1	0									7	2	no			yes	no	yes	yes	2	yes	yes	no		no
263	yes	male	69	urban	divorced	Retired	Retirment	above secondary education	2900		29	3	0	0	1	0									25	2	no			yes	yes	no	no	1	yes	no			no
112	yes	male	68	urban	married	Retired	tureta	above secondary education	5500		20	2 1	1	1	0	0	8	2	no		20	2	no							yes	no	no	no	3	yes	no			no
387	yes	male	43	urban	married	Government employee		above secondary education	0		3	1	1	0	0	0	1	2	no											yes	no	no	no	0	no	no			yes	no	20		1	1	0	0	0		10
[truncated: 65 more columns]

## Sheet: Variable code book
variable_name	Label
today	Date of data collection
consent	consent
patient_id	patient_id
sex	sex
age	age
resid	residence
marital	marital status
occupation	occupation
other_occup	other_occup
education	educational status
inc_month	Monthly income of the household
dmdur	Duration of DM since diagnosis
dmdrug	dm drug
dmdrug1	Metformin
dmdrug2	Glibenclamide
dmdrug3	Insulin
dmdrug4	Other
dur_metformin	duration of metformin
freqdrugm	frequency of Metformin
mis_dosem	missed dose of metformin
nomissedm	number of missed dose of metformin
dur_glibenclamide	duration of Glibenclamide
freqdrugg	frequency of Glibenclamide
mis_doseg	missed dose of Glibenclamide
nomissedg	number of missed dose of Glibenclamide
dur_insulin	duration of Insulin
freqdrugi	frequency of Insulin
mis_dosei	missed dose of Insulin
nomissedi	number of missed dose of Insulin
other_dmdrug	other dm drug? Specify
follwup	DM clinic follow up
dmedu	Attending diabetic education session
dmassoc	Membership at DM association
glucometer	Having glucometer
msr_gluc	Number of measurment of glucose in the last 7 days
htn_fam	Family history of hypertension
trad_healer	Ever visiting traditional healer for DM
take_herbal	Taking herbal medication
cig_smok	Ever smoking cigarette
cur_smok	Current smoking status of cigarette
age_startsmok	How old were you when you first started smoking daily? DON’T KNOW 77
howlong_startsmok	Do you remember how long ago it was? (RECORD ONLY 1, NOT ALL 3) DON’T KNOW 77
cig_type	Type of cigarette
cig_type1	Manufactured cigarettes_____
cig_type2	Hand-rolled cigarettes_____
cig_type3	Pipes full of tobacco________
cig_type4	Cigars, cheroots,
ozr_cig	Other cigarette type
amount_cig	On average, how many of the the cigarette do you smoke each day?
cig_quit_age	How old were you when you stopped (if any) smoking daily?
howlong_quitsmok	Do you remember how long ago it was since quitted smoking?
everdrink	Have you ever consumed an alcoholic drink such as beer, wine, spirits, fermented cider or tejj, tella, areke?
freq_drink	During the past 12 months, how frequently have you had at least one alcoholic drink?
drink_per_occa	When you drank alcohol, on average, how many standard alcoholic drinks did you have during one drinking occasion?
max_drink	What was the largest number of standard alcoholic drinks you had on a single occasion, counting all types of alcoholic drinks together?
alcoholover4or5	In a typical month, how many times did you have for men: five or more
fruit_days	In a typical week, on how many days do you eat fruit?
fruit_servings	How many servings of fruit do you eat on one of those days?
veget_days	In a typical week, on how many days do you eat vegetables?
veget_servings	How many servings of vegetables do you eat on one of those days?
type_oil	What type of oil or fat is most often used for meal preparation in your household?
meal_outside	On average, how many meals per week do you eat that were not prepared at a home? By meal, I mean breakfast, lunch and dinner.
salt_cons	How is your salt consumption after DM diagnosis?
vig_ex_work	Does your work involve vigorous-intensity activity that causes large increases in breathing or heart rate like [carrying or lifting heavy loads, digging or construction work] for at least 10 minutes continuously?
days_vig_work	In a typical week, on how many days do you do vigorous-intensity activities as part of your work?
time_vigwork	How much time do you spend doing vigorous-intensity activities at work on a typical day?
mod_exer_w	Does your work involve moderate-intensity activity that causes small increases in breathing or heart rate such as brisk walking [or carrying light loads] for at least 10 minutes continuously?
days_mod_exw	In a typical week, on how many days do you do moderate-intensity activities as part of your work?
time_mod_exw	How much time do you spend doing moderate-intensity activities at work on a typical day?
bicycle_or_walk	Do you walk or use a bicycle (pedal cycle) for at least 10 minutes continuously to get to and from places?
days_bicywalk	In a typical week, on how many days do you walk or use a pedal cycle for at least 10 minutes continuously to get to and from places??
time_bicywalk	How much time do you spend walking or bicycling for travel on a typical day?
vig_recr	Do you do any vigorous-intensity sports, fitness or recreational (leisure) activities that cause large increases in breathing or heart rate like [running or football or lifting weight] for at least 10 minutes continuously?
days_vigrecr	In a typical week, on how many days do you do vigorous-intensity sports, fitness or recreational (leisure) activities?
time_vigrecr	How much time do you spend doing vigorous-intensity sports, fitness or recreational activities on a typical day?
mod_recr	Do you do any moderate-intensity sports, fitness or recreational (leisure) activities that cause a small increase in breathing or heart rate such as brisk walking, [cycling, swimming, volleyball] for at least 10 minutes continuously?
days_modrecr	In a typical week, on how many days do you do moderate-intensity sports, fitness or recreational (leisure) activities?
time_modrecr	How much time do you spend doing moderate-intensity sports, fitness or recreational (leisure) activities on a typical day?
time_sedentary	How much time do you usually spend sitting or reclining on a typical day? (Sedentary behavior)
time_sleep	How many hours of actual sleep do you get in a 24-hour period?
stress1	In a typical month, how often have you been upset because of something that happened unexpectedly?
stress2	In a typical month, how often have you felt that you were unable to control the important things in your life?
stress3	In a typical month, how often have you felt nervous and “stressed”?
stress4	In a typical month, how often have you felt confident about your ability to handle your personal problems?
stress5	In a typical month, how often have you felt that things were going your way?
stress6	In a typical month, how often have you found that you could not cope with all the things that you had to do?
stress7	In a typical month, how often have you been able to control irritations in your life?
stress8	In a typical month, how often have you felt that you were on top of things?
stress9	In a typical month, how often have you been angered because of things that were outside of your control?
stress10	In a typical month, how often have you felt difficulties were piling up so high that you could not overcome them?
stress_score	stress score
weight	Weight
height	Height
bmi	BMI
drug_antiHTN	Anti hypertensive drug
htn_status	Status of hypertension
htn_duration	Duration of hypertension
syst1	Systolic BP1
diast1	Diastolic BP1
syst2	Systolic BP2
diast2	Diastolic BP2
micvcomplication1	Retinopathy
micvcomplication3	Nephropathy
a1c	a1c
fbs1	fbs1
fbs2	fbs2
fbs3	fbs3
fbs4	fbs4
meanfbs1	mean fbs
total_cholesterol	total_cholesterol
ldl	LDL
hdl	HDL
triglycerides	triglycerides
